# Supplementary material for: Study on Life History Strategies of Anurans in Tropical Rainforest: Lifespan and Age at Sexual Maturity
Source: Ecol Evol. 2026 Jun 30;16(7):e73924. doi: 10.1002/ece3.73924 (PMC13319404; doi:10.1002/ece3.73924)
Supplement: Supplementary file 1 — Data S1: Supporting Information. [file ECE3-16-e73924-s001.xlsx]

## Sheet: Sheet3
Species	Age	Sampling IDs
Duttaphrynus melanostictus	3	HK19053003♂
Duttaphrynus melanostictus	3	HK19053004♂
Duttaphrynus melanostictus	3	HK19053007♂
Duttaphrynus melanostictus	3	HK19053010♂
Duttaphrynus melanostictus	3	HK19053011♂
Duttaphrynus melanostictus	3	HK19053028♂
Duttaphrynus melanostictus	3	HK19053029♂
Duttaphrynus melanostictus	3	HK19053114♂
Duttaphrynus melanostictus	3	HK19053115♂
Duttaphrynus melanostictus	3	HK19053116♂
Duttaphrynus melanostictus	4	HK19053125♂
Duttaphrynus melanostictus	3	HK19053133♂
Duttaphrynus melanostictus	3	HK19060106♂
Duttaphrynus melanostictus	3	HK19060108♂
Duttaphrynus melanostictus	3	HK19060122♂
Duttaphrynus melanostictus	3	HK19060146♂
Duttaphrynus melanostictus	3	HK19060303♂
Duttaphrynus melanostictus	3	HK19060305♂
Duttaphrynus melanostictus	3	HK19060411♂
Duttaphrynus melanostictus	3	HK19060429
Duttaphrynus melanostictus	4	HK19061501♂
Duttaphrynus melanostictus	3	HK19061513♂
Duttaphrynus melanostictus	3	HK19061520♂
Duttaphrynus melanostictus	3	HK190616015♂
Duttaphrynus melanostictus	4	HK190616019♂
Duttaphrynus melanostictus	3	HK19061603♂
Duttaphrynus melanostictus	3	HK19070905♂
Duttaphrynus melanostictus	3	HK19080202♂
Duttaphrynus melanostictus	3	HK19080212♂
Duttaphrynus melanostictus	3	HK19080214♂
Duttaphrynus melanostictus	3	HK19080218♂
Duttaphrynus melanostictus	3	HK19080222♂
Duttaphrynus melanostictus	3	HK19080229♂
Duttaphrynus melanostictus	3	HK190615015♂
Duttaphrynus melanostictus	4	HK19053015♂
Duttaphrynus melanostictus	4	HK19053021♂
Duttaphrynus melanostictus	4	HK19053023♂
Duttaphrynus melanostictus	4	HK19060132♂
Duttaphrynus melanostictus	4	HK19060138♂
Duttaphrynus melanostictus	4	HK19060202♂
Duttaphrynus melanostictus	4	HK19060307♂
Duttaphrynus melanostictus	4	HK19061511♂
Duttaphrynus melanostictus	4	HK19061607♂
Duttaphrynus melanostictus	4	HK19070903♂
Duttaphrynus melanostictus	4	HK19070908♂
Duttaphrynus melanostictus	4	HK1920080205♂
Duttaphrynus melanostictus	4	HK1920080219♂
Duttaphrynus melanostictus	4	HK1920080225♂
Duttaphrynus melanostictus	4	HK1920080301♂
Duttaphrynus melanostictus	4	HK19053113♂
Duttaphrynus melanostictus	4	HK19060139♂
Duttaphrynus melanostictus	4	HK19060428♂
Duttaphrynus melanostictus	5	HK19061609♂
Duttaphrynus melanostictus	5	HK19053121♂
Duttaphrynus melanostictus	5	HK19053131♂
Duttaphrynus melanostictus	5	HK1920080207♂
Duttaphrynus melanostictus	5	HK19053006♂
Duttaphrynus melanostictus	5	HK19053012♂
Duttaphrynus melanostictus	5	HK19053020♂
Duttaphrynus melanostictus	5	HK19053111♂
Duttaphrynus melanostictus	5	HK19053122♂
Duttaphrynus melanostictus	5	HK19060105♂
Duttaphrynus melanostictus	5	HK19060116♂
Duttaphrynus melanostictus	5	HK19060210♂
Duttaphrynus melanostictus	5	HK19060304♂
Duttaphrynus melanostictus	5	HK190615017♂
Duttaphrynus melanostictus	5	HK19061503♂
Duttaphrynus melanostictus	5	HK19061505♂
Duttaphrynus melanostictus	5	HK19061509♂
Duttaphrynus melanostictus	5	HK19061601♂
Duttaphrynus melanostictus	5	HK190616017♂
Duttaphrynus melanostictus	5	HK19061605♂
Duttaphrynus melanostictus	5	HK19061613♂
Duttaphrynus melanostictus	5	HK19061701♂
Duttaphrynus melanostictus	5	HK1920080203♂
Duttaphrynus melanostictus	5	HK1920080209♂
Duttaphrynus melanostictus	6	HK19060121♂
Duttaphrynus melanostictus	6	HK19060124♂
Duttaphrynus melanostictus	6	HK19060308♂
Duttaphrynus melanostictus	6	HK1920080223♂
Duttaphrynus melanostictus	3	HK19060129♀
Duttaphrynus melanostictus	3	HK19060420♀
Duttaphrynus melanostictus	3	HK19060145♀
Duttaphrynus melanostictus	3	HK19053018♀
Duttaphrynus melanostictus	4	HK19060143♀
Duttaphrynus melanostictus	4	HK19060427♀
Duttaphrynus melanostictus	3	HK19060422♀
Duttaphrynus melanostictus	3	HK19060141♀
Duttaphrynus melanostictus	3	HK19060414♀
Duttaphrynus melanostictus	4	HK19053024♀
Duttaphrynus melanostictus	4	HK19080213♀
Duttaphrynus melanostictus	3	HK19053107♀
Duttaphrynus melanostictus	3	HK19053001♀
Duttaphrynus melanostictus	4	HK19053025♀
Duttaphrynus melanostictus	4	HK19060426♀
Duttaphrynus melanostictus	3	HK19060419♀
Duttaphrynus melanostictus	3	HK19080226♀
Duttaphrynus melanostictus	4	HK19060127♀
Duttaphrynus melanostictus	3	HK19080228♀
Duttaphrynus melanostictus	3	HK19053005♀
Duttaphrynus melanostictus	4	HK19053017♀
Duttaphrynus melanostictus	3	HK19060306♀
Duttaphrynus melanostictus	5	HK19060302♀
Duttaphrynus melanostictus	3	HK19053009♀
Duttaphrynus melanostictus	3	HK19053009♀
Duttaphrynus melanostictus	3	HK19060144♀
Duttaphrynus melanostictus	4	HK19061514♀
Duttaphrynus melanostictus	4	HK19060417♀
Duttaphrynus melanostictus	3	HK19053022♀
Duttaphrynus melanostictus	4	HK19053014♀
Duttaphrynus melanostictus	3	HK19060425♀
Duttaphrynus melanostictus	5	HK19060111♀
Duttaphrynus melanostictus	5	HK19060405♀
Duttaphrynus melanostictus	5	HK19060204♀
Duttaphrynus melanostictus	4	HK19053129♀
Duttaphrynus melanostictus	3	HK19053128♀
Duttaphrynus melanostictus	4	HK19060402♀
Duttaphrynus melanostictus	3	HK19060112♀
Duttaphrynus melanostictus	5	HK19053134♀
Duttaphrynus melanostictus	3	HK19060109♀
Duttaphrynus melanostictus	6	HK19080220♀
Duttaphrynus melanostictus	3	HK19053110♀
Duttaphrynus melanostictus	3	HK19053019♀
Duttaphrynus melanostictus	3	HK19080224♀
Duttaphrynus melanostictus	3	HK19080204♀
Duttaphrynus melanostictus	4	HK19061512♀
Duttaphrynus melanostictus	3	HK19053109♀
Duttaphrynus melanostictus	4	HK19053016♀
Duttaphrynus melanostictus	3	HK19053120♀
Duttaphrynus melanostictus	3	HK19061602♀
Duttaphrynus melanostictus	5	HK19053030♀
Duttaphrynus melanostictus	4	HK19053008♀
Duttaphrynus melanostictus	4	HK19060133♀
Duttaphrynus melanostictus	3	HK19080201♀
Duttaphrynus melanostictus	4	HK19060119♀
Duttaphrynus melanostictus	5	HK19060101♀
Duttaphrynus melanostictus	3	HK19053026♀
Duttaphrynus melanostictus	3	HK19061519♂
Duttaphrynus melanostictus	5	HK19060136♀
Duttaphrynus melanostictus	3	HK19053002♀
Duttaphrynus melanostictus	4	HK19060413♀
Duttaphrynus melanostictus	4	HK19060135♀
Duttaphrynus melanostictus	4	HK19060134♀
Duttaphrynus melanostictus	4	HK19060128♀
Duttaphrynus melanostictus	3	HK19060403♀
Duttaphrynus melanostictus	3	HK19053124♀
Duttaphrynus melanostictus	3	HK19080217♀
Duttaphrynus melanostictus	3	HK19060137♀
Duttaphrynus melanostictus	4	HK19080221♀
Duttaphrynus melanostictus	3	HK19060408♀
Duttaphrynus melanostictus	3	HK19060142♀
Duttaphrynus melanostictus	3	HK19060404♀
Duttaphrynus melanostictus	3	HK19053123♀
Duttaphrynus melanostictus	5	HK19060104♀
Duttaphrynus melanostictus	5	HK19060123♀
Duttaphrynus melanostictus	5	HK19060110♀
Duttaphrynus melanostictus	3	HK19070909♀
Duttaphrynus melanostictus	3	HK19060203♀
Duttaphrynus melanostictus	5	HK19053102♀
Duttaphrynus melanostictus	6	HK19060107♀
Duttaphrynus melanostictus	4	HK19070904♀
Duttaphrynus melanostictus	4	HK19053132♀
Duttaphrynus melanostictus	6	HK19060140♀
Duttaphrynus melanostictus	3	HK190615018♀
Duttaphrynus melanostictus	4	HK19060117♀
Duttaphrynus melanostictus	4	HK19080211♀
Duttaphrynus melanostictus	3	HK19060416♀
Duttaphrynus melanostictus	3	HK19060113♀
Duttaphrynus melanostictus	3	HK19053106♀
Duttaphrynus melanostictus	4	HK19053127♀
Duttaphrynus melanostictus	5	HK190616020♀
Duttaphrynus melanostictus	3	HK19070906♀
Duttaphrynus melanostictus	4	HK19061610♀
Duttaphrynus melanostictus	4	HK19060415♀
Duttaphrynus melanostictus	5	HK19060114♀
Duttaphrynus melanostictus	6	HK19060412♀
Duttaphrynus melanostictus	5	HK19060418♀
Duttaphrynus melanostictus	4	HK19060409♀
Duttaphrynus melanostictus	4	HK19061506♀
Duttaphrynus melanostictus	4	HK19080210♀
Duttaphrynus melanostictus	5	HK19061606♀
Duttaphrynus melanostictus	3	HK19053101♀
Duttaphrynus melanostictus	3	HK19053119♀
Duttaphrynus melanostictus	3	HK19061502♀
Duttaphrynus melanostictus	3	HK19061504♀
Duttaphrynus melanostictus	3	HK190616012♀
Duttaphrynus melanostictus	3	HK19080230♀
Duttaphrynus melanostictus	4	HK19060208♀
Duttaphrynus melanostictus	4	HK19060310♀
Duttaphrynus melanostictus	4	HK19060401♀
Duttaphrynus melanostictus	4	HK19060421♀
Duttaphrynus melanostictus	4	HK190616016♀
Duttaphrynus melanostictus	4	HK19061604♀
Duttaphrynus melanostictus	4	HK19080206♀
Duttaphrynus melanostictus	4	HK19080208♀
Duttaphrynus melanostictus	4	HK19080302♀
Duttaphrynus melanostictus	5	HK19010106♀
Duttaphrynus melanostictus	5	HK19053135♀
Duttaphrynus melanostictus	5	HK19060410♀
Duttaphrynus melanostictus	5	HK19061510♀
Duttaphrynus melanostictus	5	HK190616018♀
Duttaphrynus melanostictus	5	HK19061608♀
Amolops torrentis	3	XT19070601♂
Amolops torrentis	3	XT19070602♂
Amolops torrentis	3	XT19070606♂
Amolops torrentis	3	XT19070608♂
Amolops torrentis	3	XT19070612♂
Amolops torrentis	3	XT19070617♂
Amolops torrentis	3	XT19070622♂
Amolops torrentis	3	XT19070707♂
Amolops torrentis	3	XT19070721♂
Amolops torrentis	3	XT19071021♂
Amolops torrentis	4	XT19070605♂
Amolops torrentis	4	XT19070609♂
Amolops torrentis	4	XT19070610♂
Amolops torrentis	4	XT19070611♂
Amolops torrentis	4	XT19070613♂
Amolops torrentis	4	XT19070616♂
Amolops torrentis	4	XT19070619♂
Amolops torrentis	4	XT19070621♂
Amolops torrentis	4	XT19070623♂
Amolops torrentis	4	XT19070624♂
Amolops torrentis	4	XT19070625♂
Amolops torrentis	4	XT19070711♂
Amolops torrentis	4	XT19070712♂
Amolops torrentis	4	XT19070714♂
Amolops torrentis	4	XT19070715♂
Amolops torrentis	4	XT19070716♂
Amolops torrentis	4	XT19070719♂
Amolops torrentis	4	XT19070723♂
Amolops torrentis	4	XT19070725♂
Amolops torrentis	4	XT19071002♂
Amolops torrentis	4	XT19071004♂
Amolops torrentis	4	XT19071005♂
Amolops torrentis	4	XT19071006♂
Amolops torrentis	4	XT19071008♂
Amolops torrentis	4	XT19071010♂
Amolops torrentis	4	XT19071015♂
Amolops torrentis	4	XT19071018♂
Amolops torrentis	4	XT19071020♂
Amolops torrentis	5	XT19070704♂
Amolops torrentis	5	XT19070718♂
Amolops torrentis	5	XT19070727♂
Amolops torrentis	5	XT19070728♂
Amolops torrentis	5	XT19071001♂
Amolops torrentis	5	XT19071009♂
Amolops torrentis	5	XT19071012♂
Amolops torrentis	5	XT19071019♂
Amolops torrentis	5	XT19070607♂
Amolops torrentis	5	XT19070708♂
Amolops torrentis	3	XT19070801♀
Amolops torrentis	4	XT19070705♀
Amolops torrentis	4	XT19071013♀
Amolops torrentis	5	XT19070627♀
Odorrana graminea	3	DLCW19070601♂
Odorrana graminea	3	DLCW19070604♂
Odorrana graminea	3	DLCW19070625♂
Odorrana graminea	3	DLCW19070630♂
Odorrana graminea	3	DLCW19070642♂
Odorrana graminea	3	DLCW19070645♂
Odorrana graminea	3	DLCW19070701♂
Odorrana graminea	3	DLCW19070712♂
Odorrana graminea	4	DLCW19070607♂
Odorrana graminea	4	DLCW19070615♂
Odorrana graminea	4	DLCW19070618♂
Odorrana graminea	4	DLCW19070624♂
Odorrana graminea	4	DLCW19070627♂
Odorrana graminea	4	DLCW19070631♂
Odorrana graminea	4	DLCW19070634♂
Odorrana graminea	4	DLCW19070638♂
Odorrana graminea	4	DLCW19070639♂
Odorrana graminea	4	DLCW19070644♂
Odorrana graminea	4	DLCW19070705♂
Odorrana graminea	4	DLCW19070708♂
Odorrana graminea	4	DLCW19070709♂
Odorrana graminea	4	DLCW19070710♂
Odorrana graminea	4	DLCW19070713♂
Odorrana graminea	4	DLCW19070715♂
Odorrana graminea	4	DLCW19070717♂
Odorrana graminea	4	DLCW19070720♂
Odorrana graminea	4	DLCW19071101♂
Odorrana graminea	4	DLCW191002♂
Odorrana graminea	5	DLCW19070602♂
Odorrana graminea	5	DLCW19070605♂
Odorrana graminea	5	DLCW19070606♂
Odorrana graminea	5	DLCW19070612♂
Odorrana graminea	5	DLCW19070613♂
Odorrana graminea	5	DLCW19070616♂
Odorrana graminea	5	DLCW19070619♂
Odorrana graminea	5	DLCW19070620♂
Odorrana graminea	5	DLCW19070622♂
Odorrana graminea	5	DLCW19070623♂
Odorrana graminea	5	DLCW19070635♂
Odorrana graminea	5	DLCW19070636♂
Odorrana graminea	5	DLCW19070637♂
Odorrana graminea	5	DLCW19070646♂
Odorrana graminea	5	DLCW19070647♂
Odorrana graminea	5	DLCW19070649♂
Odorrana graminea	5	DLCW19070650♂
Odorrana graminea	5	DLCW19070702♂
Odorrana graminea	5	DLCW19070704♂
Odorrana graminea	5	DLCW19070706♂
Odorrana graminea	5	DLCW19070714♂
Odorrana graminea	5	DLCW19070716♂
Odorrana graminea	6	DLCW19070608♂
Odorrana graminea	6	DLCW19070621♂
Odorrana graminea	6	DLCW19070629♂
Odorrana graminea	6	DLCW19070632♂
Odorrana graminea	6	DLCW19070643♂
Odorrana graminea	6	DLCW19070651♂
Odorrana graminea	6	DLCW19070610♂
Odorrana graminea	3	DLCW19070641♀
Odorrana graminea	4	DLCW19070501♀
Odorrana graminea	4	DLCW19070801♀
Odorrana graminea	6	DLCW19070718♀
Odorrana hainanensis	5	HC19070901♂
Odorrana hainanensis	5	hc19072102♂
Odorrana hainanensis	6	HNCW19071003♂
Odorrana hainanensis	6	HC19072004♂
Odorrana hainanensis	7	HC19070902♂
Odorrana hainanensis	7	HC19071904♂
Odorrana hainanensis	8	HNCW19070602♂
Odorrana hainanensis	8	HC19071907♂
Odorrana hainanensis	8	HC19071909♂
Odorrana hainanensis	6	HC19071902♂
Odorrana hainanensis	9	hc19072101♂
Odorrana hainanensis	4	HC19070906♀
Odorrana hainanensis	4	HC19072003♀
Odorrana hainanensis	5	HNCW19071303♀
Odorrana hainanensis	5	HC19070903♀
Odorrana hainanensis	5	HC19071505♀
Odorrana hainanensis	5	HC19071810♀
Odorrana hainanensis	6	HNCW19071002♀
Odorrana hainanensis	6	HNCW19071301♀
Odorrana hainanensis	6	HC19070904♀
Odorrana hainanensis	6	HC19070905♀
Odorrana hainanensis	6	HC19071604♀
Odorrana hainanensis	6	HC19071506♀
Odorrana hainanensis	6	HC19071905♀
Odorrana hainanensis	7	HNCW19071302♀
Odorrana hainanensis	7	HNCW19071304♀
Odorrana hainanensis	7	HC19071901♀
Odorrana hainanensis	7	HNCW19071101♀
Odorrana hainanensis	8	HNCW19070601♀
Odorrana hainanensis	8	HC19071603♀
Odorrana hainanensis	8	HC19071508♀
Odorrana hainanensis	8	HC19071809♀
Odorrana hainanensis	8	HC19071910♀
Odorrana hainanensis	8	HC19072001♀
Odorrana hainanensis	8	HC19072002♀
Odorrana hainanensis	9	HC19071908♀
Polypedates megacephalus	3	BT19072202♂
Polypedates megacephalus	3	BT19070601♂
Polypedates megacephalus	4	BT19072001♂
Polypedates megacephalus	4	BT19072201♂
Polypedates megacephalus	4	BT19070801♂
Polypedates megacephalus	5	BT19072205♂
Polypedates megacephalus	5	BT-20197.22-22-♂
Polypedates megacephalus	6	BT19072203♂
Polypedates megacephalus	3	BT-2019.7.24-05-♂
Polypedates megacephalus	3	BT19071704♂
Polypedates megacephalus	3	BT-2019.7.22-27-♂
Polypedates megacephalus	3	BT-2019.7.22-29-♂
Polypedates megacephalus	3	BT-2019.7.22-30-♂
Polypedates megacephalus	3	BT-2019.7.22-31-♂
Polypedates megacephalus	3	BT19072310♂
Polypedates megacephalus	3	BT19072317♂
Polypedates megacephalus	3	BT-2019.7.24-03-♂
Polypedates megacephalus	3	BT-2019.7.24-13-♂
Polypedates megacephalus	3	BT19072416♂
Polypedates megacephalus	3	BT19072422♂
Polypedates megacephalus	3	2019080604（BT05）♂
Polypedates megacephalus	3	2019080708（BT08）♂
Polypedates megacephalus	3	2019081139（BT39）♂
Polypedates megacephalus	3	2019081143(BT43)♂
Polypedates megacephalus	4	BT19071501♂
Polypedates megacephalus	4	BT19071702♂
Polypedates megacephalus	4	BT19072002♂
Polypedates megacephalus	4	BT-2019.7.22-32-♂
Polypedates megacephalus	4	BT-2019.7.22-33-♂
Polypedates megacephalus	4	BT19072312♂
Polypedates megacephalus	4	BT19072314♂
Polypedates megacephalus	4	BT-2019.7.24-01-♂
Polypedates megacephalus	4	BT-2019.7.24-09-♂
Polypedates megacephalus	4	BT-2019.7.24-10-♂
Polypedates megacephalus	4	BT-2019.7.24-14-♂
Polypedates megacephalus	4	BT19072420♂
Polypedates megacephalus	4	2019080710（BT10）♂
Polypedates megacephalus	4	20019080711（BT11）♂
Polypedates megacephalus	4	2019080814（BT14）♂
Polypedates megacephalus	4	2019080816（BT16）♂
Polypedates megacephalus	4	2019080922(BT22)♂
Polypedates megacephalus	4	2019081028(BT28)♂
Polypedates megacephalus	4	2019081031(BT31)♂
Polypedates megacephalus	4	2019081032(BT32)♂
Polypedates megacephalus	4	2019081033（BT33）♂
Polypedates megacephalus	4	2019081142（BT42)♂
Polypedates megacephalus	5	BT-2019.7.22-26-♂
Polypedates megacephalus	5	BT-2019.7.22-37-♂
Polypedates megacephalus	5	BT-2019.7.23-02-♂
Polypedates megacephalus	5	BT-2019.7.23-03-♂
Polypedates megacephalus	5	BT-2019.7.23-04-♂
Polypedates megacephalus	5	BT-2019.7.23-05-♂
Polypedates megacephalus	5	BT-2019.7.23-06-♂
Polypedates megacephalus	5	BT19072311♂
Polypedates megacephalus	5	BT-2019.7.24-02-♂
Polypedates megacephalus	5	BT-2019.7.24-06-♂
Polypedates megacephalus	5	BT-2019.7.24-08-♂
Polypedates megacephalus	5	BT-2019.7.24-11-♂
Polypedates megacephalus	5	BT-2019.7.24-12-♂
Polypedates megacephalus	5	BT19072417♂
Polypedates megacephalus	5	BT19072418♂
Polypedates megacephalus	5	2019080606（BT06）♂
Polypedates megacephalus	5	2019080712（BT12）♂
Polypedates megacephalus	5	2019080817（BT17）♂
Polypedates megacephalus	5	2019080924(BT24)♂
Polypedates megacephalus	5	2019081036（BT36）♂
Polypedates megacephalus	5	2019081037（BT37）♂
Polypedates megacephalus	5	BT1971303♂
Polypedates megacephalus	6	BT-2019.7.22-23-♂
Polypedates megacephalus	6	BT-2019.7.22-24-♂
Polypedates megacephalus	6	BT-2019.7.22-25-♂
Polypedates megacephalus	6	BT-2019.7.22-28-♂
Polypedates megacephalus	6	BT19072319♂
Polypedates megacephalus	6	BT-2019.7.24-04-♂
Polypedates megacephalus	6	2019080707（BT07）♂
Polypedates megacephalus	6	2019080927(BT27)♂
Polypedates megacephalus	6	2019081140（BT40）♂
Polypedates megacephalus	3	BT19071901♀
Polypedates megacephalus	3	BT19072321♀
Polypedates megacephalus	4	2019080926(BT26)♀
Polypedates megacephalus	4	2019081144(BT44)♀
Polypedates megacephalus	5	2019080605（BT04）♀
Polypedates megacephalus	6	2019081034（BT34）♀
Polypedates megacephalus	6	2019081035（BT35）♀
Kurixalus odontotarsus	3	JT201981701♀
Kurixalus odontotarsus	3	JT2019080902♀
Kurixalus odontotarsus	3	JT2019090101
Kurixalus odontotarsus	3	JT2019090103
Kurixalus odontotarsus	3	JT2019090105
Kurixalus odontotarsus	3	JT2019090104
Kurixalus odontotarsus	3	JT2019080901♀
Kurixalus odontotarsus	3	M1♂
Kurixalus odontotarsus	3	M4♂
Kurixalus odontotarsus	3	M6♂
Kurixalus odontotarsus	3	M7♂
Kurixalus odontotarsus	3	M12♂
Kurixalus odontotarsus	3	M19♂
Kurixalus odontotarsus	3	M22♂
Kurixalus odontotarsus	3	M24♂
Kurixalus odontotarsus	3	M26♂
Kurixalus odontotarsus	3	M29♂
Kurixalus odontotarsus	3	M37♂
Kurixalus odontotarsus	3	M46♂
Kurixalus odontotarsus	3	M49♂
Kurixalus odontotarsus	3	M51♂
Kurixalus odontotarsus	4	JT2019072301♀
Kurixalus odontotarsus	4	JT2019081601♀
Kurixalus odontotarsus	4	JT2019082001♀
Kurixalus odontotarsus	4	JT2019082101♀
Kurixalus odontotarsus	4	JT2019082103♀
Kurixalus odontotarsus	4	JT2019082104♀
Kurixalus odontotarsus	4	JT2019090106
Kurixalus odontotarsus	4	JT2019090201
Kurixalus odontotarsus	4	M3♂
Kurixalus odontotarsus	4	M10♂
Kurixalus odontotarsus	4	M13♂
Kurixalus odontotarsus	4	M23♂
Kurixalus odontotarsus	4	M25♂
Kurixalus odontotarsus	4	M27♂
Kurixalus odontotarsus	4	M28♂
Kurixalus odontotarsus	4	M31♂
Kurixalus odontotarsus	4	M32♂
Kurixalus odontotarsus	4	M33♂
Kurixalus odontotarsus	4	M39♂
Kurixalus odontotarsus	4	M41♂
Kurixalus odontotarsus	4	M42♂
Kurixalus odontotarsus	4	M43♂
Kurixalus odontotarsus	4	M45♂
Kurixalus odontotarsus	4	M47♂
Kurixalus odontotarsus	4	M52♂
Kurixalus odontotarsus	5	JT2019072501♀
Kurixalus odontotarsus	5	JT2019073001♀
Kurixalus odontotarsus	5	JT2019081001♀
Kurixalus odontotarsus	5	JT2019081501♀
Kurixalus odontotarsus	5	JT2019081702♀
Kurixalus odontotarsus	5	JT2019081901♀
Kurixalus odontotarsus	5	JT2019081902♀
Kurixalus odontotarsus	5	JT2019082002♀
Kurixalus odontotarsus	5	JT2019082102♀
Kurixalus odontotarsus	5	JT2019082201♀
Kurixalus odontotarsus	5	JT2019082501♀
Kurixalus odontotarsus	5	JT2019080601♀
Kurixalus odontotarsus	5	JT2019090202
Kurixalus odontotarsus	5	JT2019080903
Kurixalus odontotarsus	5	M2♂
Kurixalus odontotarsus	5	M11♂
Kurixalus odontotarsus	5	M30♂
Kurixalus odontotarsus	5	M35
Kurixalus odontotarsus	5	M36♂
Kurixalus odontotarsus	5	M38♂
Fejervarya multistriata	3	ZL2019071703♂
Fejervarya multistriata	3	ZL2019072003♂
Fejervarya multistriata	3	ZL2019072005♂
Fejervarya multistriata	3	ZL2019072301♂
Fejervarya multistriata	3	ZL2019071901♀
Fejervarya multistriata	3	ZL2019072302♀
Fejervarya multistriata	4	ZL2019071601♂
Fejervarya multistriata	4	ZL2019071704♂
Fejervarya multistriata	4	ZL2019072001♂
Fejervarya multistriata	4	ZLW19070901♂
Fejervarya multistriata	4	ZLW19071202♂
Fejervarya multistriata	4	ZLW19071301♂
Fejervarya multistriata	4	ZLW19071302♂
Fejervarya multistriata	4	ZLW19071001♂
Fejervarya multistriata	5	ZLW19071203♂
Fejervarya multistriata	5	ZLW19071002♂
Fejervarya multistriata	5	ZLW19070502♂
Fejervarya multistriata	5	ZLW19070701♀
Fejervarya multistriata	6	ZL2019072002♂
Fejervarya multistriata	6	ZLW19071201♂
Fejervarya multistriata	6	ZL20190704♂
